# Supplementary material for: Towards a comprehensive phylogeny of the large temperate genus Pedicularis (Orobanchaceae), with an emphasis on species from the Himalaya-Hengduan Mountains
Source: BMC Plant Biol. 2015 Jul 11;15:176. doi: 10.1186/s12870-015-0547-9 (PMC4498522; doi:10.1186/s12870-015-0547-9)
Supplement: Additional file 1: Table S1. — DNA accession and voucher information for taxa included in phylogenetic analysis. [file 12870_2015_547_MOESM1_ESM.xls]

## Sheet: Sheet1
No	Group/Seriesa	Taxon	Voucher (Herbarium acronymb)	Clade	Sampling origin	Geographic range	nrITS	matK	rbcL	trnL-F
1	Pedicularis
2	Group 1. Sceptrum
3	Brevilabres	P. bracteosa Benth.	NCBI	6	unknown	North America	HM561862	HG423904	no data	HM596749
4	Centrantherae	P. semibarbata A. Gray	NCBI	6	unknown	North America	HM561876	no data	no data	HM596762
5	Craspedotrichae	P. ingens Maxim.	Yu et al., HW10264 (KUN)	5	Sichuan	SW China	JF977587	JF955180	JF943070	KF277663
6		P. tongolensis Franch.	Yu et al., LIDZ1251 (KUN)	5	Sichuan	SW China	JF977760	JF955349	JF943243	KF277748
7		P. trichocymba H.L. Li	Yu et al., HW10285 (KUN)	5	Sichuan	SW China	KF277598	KT022686	KT022865	KF277752
8		P. trichomata H.L. Li	Yu et al., LIDZ1106 (KUN)	5	Sichuan	SW China	KF277599	KT022687	KT022867	KF277754
9	Densiflorae	P. densiflora Benth.	Lu et al. 1924 (KUN)	5	USA	North America	KR699634	KR699639	KR078262	KR699636
10	Dolichocymbae	P. dolichocymba Hand.-Mazz.	Zhang and He, 08827A (KUN)	5	Yunnan	SW China	JF977554	JF955147	JF943037	KC733347
11	Galeatae	P. galeata Bonati	Gaoligongshan Group, 17025 (KUN)	5	Yunnan	SW China	no data	KT022581	KT022755	no data
12	Grandiflorae	P. grandiflora Fisch.	Zhou et al., ZhouCH1260 (KUN)	6	Jilin	NE. China	KT022459	KT022588	KT022762	KT022918
13	Imbricatae	P. clarkei Hook. f.	Zhang and He, 081390A (KUN)	5	Xizang	Himalayas	JF977497	JF955091	JF942980	KF277618
14	Kialenses	P. streptorhyncha P.C. Tsoong	Boufford et al., 27963 (A)	4	Sichuan	SW China	AY949689	no data	no data	KF277735
15	Lasiophrydes	P. cinerascens Franch.	Yu et al., HW10311A (KUN)	5	Sichuan	SW China	JF977495	JF955089	JF942978	KF277617
16		P. lasiophrys Maxim. (1)	He et al., 1273 (KUN)	5	Gansu	W China	KR707789	KR707755	KR707777	KR707802
17		P. lasiophrys Maxim. (2)	Yu et al., HW10277 (KUN)	5	Sichuan	W China	KF277554	KT022599	KT022773	KF277668
18		P. lasiophrys Maxim. var. sinica Maxim.	He et al., 1325 (KUN)	5	Gansu	W China	KT022466	KT022600	KT022774	KT022924
19	Rudes	P. decora Franch.	Yu et al., LIDZ1171 (KUN)	5	Sichuan	SW China	JF977537	JF955130	JF943020	KF277634
20		P. dunniana Bonati	Yu et al., HW10138 (KUN)	5	Yunnan	SW China	JF977558	JF955151	JF943041	KF277644
21		P. rudis Maxim.	He et al., 1301 (KUN)	5	Gansu	NW China	KT022490	KT022643	KT022823	KT022953
22	Sceptra	P. gloriosa Bisset & Moore	NCBI	6	Japan	Japan	AY949647	AB280946	no data	AB280442
23		P. iwatensis Ohwi	NCBI	6	Japan	Japan	AY949654	AB280514	no data	AB280429
24		P. nipponica Makino	NCBI	6	Japan	Japan	AY949663	AB280516	no data	AB280431
25		P. sceptrum-carolinum L.	Zhou et al., ZhouCH1264 (KUN)	6	Jilin	NE China	KR699635	KR699641	KR078264	KR699637
26	Subsurrectae	P. vialii Franch. ex Forbes & Hemsl.	Yu et al., HW10191 (KUN)	6	Yunnan	Himalayas	JF977783	JF955372	JF943266	KF277765
27	Trichoglossae	P. rhodotricha Maxim.	Yu et al., LIDZ1117 (KUN)	5	Sichuan	SW China	JF977690	JF955281	JF943173	KF277713
28		P. trichoglossa Hook. f. (1)	Zhang and He, 081468 (KUN)	5	Xizang	Himalayas	JF977765	JF955354	JF943248	KF277753
29		P. trichoglossa Hook. f. (2)	Yang et al., 508 (KUN)	5	Xizang	Himalayas	KT022513	no data	KT022866	KT022982
30	Tristes	P. tristis L.	He et al., 1340 (KUN)	5	Qinghai	NW China	KT022514	KT022688	KT022868	KT022983
31		P. paiana H. L. Li	He et al., 1271 (KUN)	5	Gansu	NW China	KT022472	KT022617	KT022793	KT022936
32	Tsekouenses	P. tsekouensis Bonati	Yu et al., HW10167A (KUN)	6	Yunnan	SW China	JF977772	JF955361	JF943255	KF277756
33	Group 2. Neosceptrum
34	Lachnoglossae	P. lachnoglossa Hook. f.	Yu et al., LIDZ1094 (KUN)	unplaced	Sichuan	Himalayas	JF977602	JF955194	JF943085	KF277667
35	Proboscideae	P. proboscidea Steven	Li and Zhu, 10900 (KUN)	8	Xinjiang	C Asia	KT022479	no data	KT022805	no data
36	Recurvae	P. angustilabris H.L. Li	Yu et al., YWB004 (KUN)	6	Yunnan	SW China	KF277525	KT022523	KT022697	KF277607
37		P. kangtingenis P.C. Tsoong	Yu et al., LIDZ1118 (KUN)	6	Sichuan	SW China	KF277553	KT022595	KT022769	KF277665
38	Striatae	P. grayi A. Nelson (= P. procera A. Gray)	NCBI	6	unknown	North America	HM561877	HG423948	no data	no data
39		P. striata Pallas	Zhao, 003 (KUN)	8	Nei Monggol	NE Asia	KF277587	KT022672	KT022851	KF277736
40	Group 3. Cyclocladus
41	Aloenses	P. aloensis Hand.-Mazz.	Wang et al., 2004-169 (KUN)	6	Yunnan	SW China	KF277524	KR699638	KR078261	KF277603
42		P. aurata (Bonati) H.L. Li	Gaoligongshan Group, 27176 (KUN)	6	Yunnan	SW China	no data	KT022530	KT022704	no data
43		P. legendrei Bonati	Yu et al., HW10345 (KUN)	6	Sichuan	SW China	KF277555	KT022601	KT022775	KF277671
44		P. petelotii P.C. Tsoong (affinis)	Liu et al., 2769 (KUN)	unplaced	Yunnan	SW China	KF277570	KT022621	KT022797	KF277703
45	Flexuosae	P. flexuosa Hook. f.	Gao et al., GLM123737 (KUN)	unplaced	Xizang	Himalayas	KT022455	KT022580	KT022754	KT022914
46		P. oxyrhyncha Yamazaki	NCBI	1A	Nepal	Himalayas	AY949651	no data	no data	no data
47	Graciles	P. gracilis Wall. ex Benth.	Zhang and He, 081304 (KUN)	1B	Xizang	Himalayas	JF977576	JF955169	JF943059	KF277655
48		P. ramosissima Bonati	Zhang and He, 08874 (KUN)	1A	Xizang	Himalayas	KF277576	KT022630	KT022807	KF277711
49	Longicaules	P. longicaulis Franch. ex Maxim.	Yu et al., LIDZ1303 (KUN)	1A	Yunnan	SW China	JF977615	JF955207	JF943098	KF277675
50	Melampyriflorae	P. floribunda Franch.	Yu et al., LIDZ1190 (KUN)	1A	Sichuan	SW China	JF977566	JF955159	JF943049	KF277651
51		P. pseudomelampyriflora Bonati	Zhang and He, 08873 (KUN)	1A	Xizang	Himalayas	JF977669	JF955260	JF943152	KF277708
52		Pedicularis sp. (1)	Gaoligongshan Group, 25885 (KUN)	1C	Yunnan	SW China	no data	KT022655	KT022835	no data
53	Moupinenses	P. moupinensis Franch.	He et al., 1323 (KUN)	unplaced	Gansu	NW China	KT022469	KT022610	KT022785	KT022928
54	Salviiflorae	P. salviiflora Franch. ex Forbes & Hemsl.	Yu et al., 269 (KUN)	unplaced	Yunnan	SW China	JF977717	JF955308	JF943200	KF277722
55	Group 4. Dolichomischus
56	Acaules	P. artselaeri Maxim.	Liu, 3585 (KUN)	6	Gansu	NW China	KT022426	KT022527	KT022701	KT022880
57	Axillares	P. axillaris Franch. ex Maxim. (1)	Yu et al., LIDZ1205 (KUN)	3*	Sichuan	SW China	JF977624	JF955216	JF943107	KT022882
58		P. axillaris Franch. ex Maxim. (2)	Yu et al., LIDZ1290 (KUN)	3*	Sichuan	SW China	JF977478	JF955072	JF942961	KC733345
59		P. axillaris Franch. ex Maxim. (3)	Yu et al., YWB2014097 (KUN)	3*	Yunnan	SW China	KT022428	KT022531	KT022705	KT022883
60		P. filicifolia Hemsl.	Wu and Liu, HW12014 (KUN)	12	Chongqing	SW China	KT022452	KT022572	KT022746	KT022911
61		P. longipes Maxim.	Yu et al., HW10305 (KUN)	12	Sichuan	SW China	JF977625	JF955217	JF943108	KF277677
62		P. nasturtiifolia Franch.	Jiang, J231 (KUN)	12	Sichuan	SW China	KF277565	KT022614	KT022789	KF277692
63	Batangenses	P. batangensis Bur. & Franch. (1)	Yu et al., LIDZ1067 (KUN)	1*	Sichuan	SW China	JF977482	JF955076	JF942965	KC733346
64		P. batangensis Bur. & Franch. (2)	Yu et al., LIDZ1124 (KUN)	1*	Sichuan	SW China	JF977481	JF955075	JF942964	KT022884
65	Muscicolae	P. gracilituba H.L. Li (1)	Yu et al., YWB2014154	12	Yunnan	SW China	KT022458	KT022587	KT022760	KT022917
66		P. gracilituba H.L. Li (2)	Yu et al., LIDZ1108 (KUN)	12	Sichuan	SW China	KF277548	KT022586	KT022761	KF277656
67		P. macrosiphon Franch.	Gao et al. GLM07486 (KUN)	12	Yunnan	SW China	JF977640	JF955232	JF943123	KF277682
68		P. muscicola Maxim.	Yu et al., LIDZ542 (KUN)	12	Shannxi	SW China	KF277563	KT022611	KT022786	KF277689
69		P. sorbifolia P.C. Tsoong	Yu et al., LIDZ1176A (KUN)	12	Sichuan	SW China	JF977731	JF955321	JF943214	KF277731
70	Omiianae	P. omiiana Bonati	NCBI	12	Sichuan	SW China	DQ839426	no data	no data	DQ839442
71	Phaceliaefoliae	P. fargesii Franch.	He et al., 1320 (KUN)	11	Gansu	NW China	KT022451	KT022571	KT022744	KT022909
72	Vagantes	P. vagans Hemsl.	Wu and Liu, HW12016 (KUN)	12	Sichuan	SW China	KT022517	KT022690	KT022871	KT022986
73	Group 5. Polyschistophyllum
74	Dichotomae	P. dichotoma Bonati	Zhang and He, 08811 (KUN)	1B	Yunnan	SW China	JF977548	JF955141	JF943031	KF277639
75	Pentagonae	P. pentagona H.L. Li	Yu et al., LIDZ1030 (KUN)	1B	Sichuan	SW China	KF277569	KT022620	KT022796	KF277702
76	Group 6. Cyathophora
77	Cyathophyllae	P. cyathophylla Franch.	Yu et al., LIDZ1198 (KUN)	4	Sichuan	SW China	JF977520	JF955113	JF943003	KC733330
78	Cyathophylloides	P. cyathophylloides Limpr.	Yu et al., LIDZ1194 (KUN)	4	Sichuan	SW China	JF977525	JF955118	JF943008	KC733336
79	Reges	P. rex C.B. Clarke ex Maxim (1)	Yu et al., LIDZ1193 (KUN)	4	Sichuan	SW China	JF977680	JF955271	JF943163	KT022943
80		P. rex C.B. Clarke ex Maxim (2)	Lu et al., WH2013267 (KUN)	4	Yunnan	SW China	KT022483	KT022635	KT022814	KT022944
81		P. rex C.B. Clarke ex Maxim (3)	Yu et al., HW10069 (KUN)	4	Yunnan	SW China	KF011717	KT022633	KT022810	KC733297
82		P. rex C.B. Clarke ex Maxim (4)	Yu et al., HW10047 (KUN)	4	Yunnan	SW China	KF011716	KT022632	KT022809	KC733296
83		P. rex C.B. Clarke ex Maxim (5)	Yu et al., LIDZ0984 (KUN)	4	Yunnan	SW China	KT022482	no data	KT022811	KT022942
84		P. rex var. rockii (Bonati) P.C. Tsoong	Yu et al., LIDZ1282 (KUN)	4	Yunnan	SW China	KF011738	KT022634	KT022813	KC733317
85		P. rex ssp. lipskyana (Bonati) P.C. Tsoong	Yu et al., HW10346 (KUN)	4	Sichuan	SW China	KF011711	no data	KT022812	KC733285
86		P. thamnophila (Hand.-Mazz.) H.L. Li	Yu et al., LIDZ1006 (KUN)	4	Sichuan	SW China	KF011746	KT022681	KT022860	KC733280
87		Pedicularis sp. (2) (affinis P. thamnophila)	Yu et al., LIDZ1016 (KUN)	4	Sichuan	SW China	JF977753	JF955342	JF943236	KC733321
88	Superbae	P. superba Franch. ex Maxim.	Yu et al., LIDZ1578 (KUN)	4	Yunnan	SW China	JF977739	JF955329	JF943222	KC733343
89	Group 7. Pedicularis
90	Carnosae	P. crenata Maxim.	Yu et al., LIDZ1244 (KUN)	3A	Sichuan	SW China	JF977516	JF955109	JF942999	KF277624
91		P. crenularis H. L. Li	Yu et al., LIDZ1020 (KUN)	3A	Sichuan	SW China	JF977515	JF955108	JF942998	KT022895
92		P. gyrongensis H.P. Yang	Zhang and He, 081298 (KUN)	3A	Xizang	Himalayas	KF277550	KT022589	KT022763	KF277658
93		P. nigra (Bonati) Vaniot ex Bonati	Yu et al., LIDZ1331 (KUN)	3A	Yunnan	SW China	JF977652	JF955244	JF943135	KF277693
94		P. veronicifolia Franch.	Zhang et a., H-729 (KUN)	3A	Yunnan	SW China	KF277600	KT022692	KT022873	KF277760
95	Furfuraceae	P. pantlingii Prain	Deng, 791405 (KUN)	2	Yunnan	SW China	KT022473	KT022618	KT022794	no data
96	Microphyllae	P. henryi Maxim.	Yu et al., LIDZ1329 (KUN)	3A	Yunnan	S China	KF277592	KT022591	KT022765	KF277660
97		P. labordei Vaniot ex Bonati	Yu et al., LIDZ1302 (KUN)	3A	Yunnan	SW China	JF977601	JF955193	JF943084	KF277666
98		P. tenuisecta Franch. ex Maxim.	Jiang, 08719 (KUN)	3A	Yunnan	SW China	JF977747	JN120037	JF943230	KF277744
99	Pedicularis	P. kiangsiensis P.C. Tsoong & S.H. Cheng	Yue et al., 3667 (KUN)	8	Jiangxi	S China	KT022465	no data	no data	no data
100		P. sylvatica L.	NCBI	8	Ukraine	Europe	no data	JN894577	JN893223	no data
101	Polyphyllatae	P. gruina Franch. ex Maxim.	Jiang, 08720 (KUN)	3A	Yunnan	SW China	JF977582	JF955175	JF943065	KF277657
102		P. pinetorum Hand.-Mazz.	Yu et al., YWB2014147 (KUN)	3A	Yunnan	SW China	KT022475	KT022625	KT022801	KT022937
103		Pedicularis sp. (3) (affinis P. gruina)	Yu et al., YWB2014095 (KUN)	3A	Yunnan	SW China	KT022497	KT022656	KT022836	KT022963
104	Racemosae	P. racemosa L.	NCBI	8	unknown	North America	AY911248	HG424010	no data	no data
105		P. resupinata L. (1)	Yu et al., LIDZ544 (KUN)	8	Gansu	N Asia and N. Europe	JF977677	JF955268	JF943160	KF277712
106		P. resupinata L. (2)	NCBI	8	Japan	N Asia and N Europe	AY949653	AB280527	no data	AB110912
107		P. yezoensis Maxim.	NCBI	8	Japan	N Asia	AY949683	AB280531	no data	AB110918
108	Group 8. Sigmantha
109	Cheilanthifoliae	P. anas Maxim.	Yu et al., LIDZ1214 (KUN)	1B	Sichuan	SW China	JF977473	JF955067	JF942956	KF277606
110		P. cheilanthifolia Schrenk (1)	He et al., 1341 (KUN)	1B	Qinghai	NW China	KT022431	KT022538	KT022711	KT022887
111		P. cheilanthifolia Schrenk (2)	He et al., 1342 (KUN)	1B	Qinghai	NW China	KT022432	KT022539	KT022712	KT022888
112		P. cheilanthifolia Schrenk (3)	Duan & Wu, dwz13071230 (KUN)	1B	Xizang	NW China	no data	KT022540	KT022713	KT022889
113		P. cheilanthifolia Schrenk (4)	Zhang and He, 08906 (KUN)	1B	Xizang	Himalayas	KF277530	KT022541	KT022714	KF277615
114		P. globifera Hook. f.	Gao et al., GLM123787 (KUN)	1B	Xizang	Himalayas	KT022456	KT022584	KT022758	KT022915
115	Metaverticillatae	P. metaszetschuanica P.C. Tsoong	Cai et al., 10CS2550 (KUN)	1C	Sichuan	SW China	KF277559	KT022608	KT022782	KF277685
116		P. microchila Franch. ex Maxim.	Yu et al., LIDZ1517 (KUN)	1A	Yunnan	SW China	KF277561	KT022609	KT022783	KF277687
117	Plicatae	P. plicata Maxim. (1)	He et al., 1300 (KUN)	1B	Gansu	NW China	KT022476	KT022626	KT022802	KT022938
118		P. plicata Maxim. (2)	He et al., 1319 (KUN)	1B	Gansu	NW China	KT022477	KT022627	KT022803	KT022939
119		Pedicularis sp. (4) (affinis P. plicata)	Yu et al., HW10219 (KUN)	1B	Sichuan	SW China	KF277573	KT022657	KT022837	KF277706
120	Rigidae	P. comptoniifolia Franch. ex Maxim.	Jiang, 08721 (KUN)	1A	Yunnan	SW China	JF977498	JN120029	JF942981	KF277619
121		P. rigida Franch. ex Maxim.	Yu et al., 05123 (KUN)	1A	Yunnan	SW China	JF977703	JF955294	JF943186	KF277716
122	Salicifoliae	P. salicifolia Bonati	Yu et al., HW10075 (KUN)	1B	Yunnan	SW China	KF277579	KT022645	KT022825	KF277721
123	Verticillatae	P. anthemifolia Fisch. ex Colla (1)	Liu et al. 1073 (KUN)	1A	Xinjiang	N and C Asia	KT022424	KT022524	KT022698	KT022878
124		P. anthemifolia Fisch. ex Colla (2)	Sui, 002 (KUN)	1A	Xijiang	N and C Asia	KT022425	KT022525	KT022699	KT022879
125		P. confluens P.C. Tsoong	Yu et al., MPF10145 (KUN)	1C	Chongqing	SW China	KF277532	KT022545	KT022718	KF277621
126		P. diffusa Prain (1)	Gao et al., GLM123529 (KUN)	1A	Xizang	Himalayas	KT022446	KT022561	KT022734	KT022904
127		P. diffusa Prain (2)	Gao et al., GLM123577 (KUN)	1A	Xizang	Himalayas	KT022447	KT022562	KT022735	KT022905
128		P. diffusa Prain (3)	Jin et al., STET1397 (PE)	1A	Xizang	Himalayas	KF277538	KT022563	KT022736	KF277640
129		P. flaccida Prain (1)	Yu et al., HW10319 (KUN)	1A	Sichuan	SW China	KF277544	KT022575	KT022749	KF277648
130		P. flaccida Prain (2)	Cai et al., 10CS2503 (KUN)	1A	Shaanxi	SW China	KF277583	KT022574	KT022748	KF277733
131		P. glabrescens H.L. Li	Yu et al., LIDZ1272 (KUN)	1A	Yunnan	SW China	JF977568	JF955161	JF943051	KF277653
132		P. kansuensis Maxim. (1)	Gao et al., GLM123453 (KUN)	1A	Xizang	Himalayas	KT022463	KT022596	KT022770	KT022922
133		P. kansuensis Maxim. (2)	Yu et al., LIDZ1219 (KUN)	1A	Sichuan	Himalayas	JF977713	JF955304	JF943196	KF277718
134		P. kansuensis Maxim. (3)	Huang, 1001 (KUN)	1A	Xingjiang	N and C Asia	KF277526	KT022597	KT022771	KF277608
135		P. kansuensis Maxim. (4)	Yu et al., LIDZ1111 (KUN)	1A	Sichuan	SW China	JF977596	JN120030	JF943079	KC733349
136		P. kansuensis subsp. villosa P.C. Tsoong	Gao et al., GLM123870 KUN)	1B	Xizang	Himalayas	KT022464	KT022598	KT022772	KT022923
137		P. likiangensis Franch. ex Maxim. (1)	Yu et al., HW10126 (KUN)	1B	Yunnan	SW China	JF977614	JF955206	JF943097	KF277673
138		P. likiangensis Franch. ex Maxim. (2)	Yang et al., 404 (KUN)	1B	Xizang	Himalayas	KT022467	KT022603	KT022777	KT022925
139		P. lineata Franch. ex Maxim.	Yu et al., HW10359 (KUN)	1C	Sichuan	SW China	KF277557	KT022604	KT022778	KF277674
140		P. pygmaea Maxim. ssp. deqinensis H. Wang	Yu et al., YWB2014125 (KUN)	1B	Yunnan	SW China	KT022480	KT022629	KT022806	no data
141		P. roylei Maxim. (1)	Gao et al., GLM123648 (KUN)	1B	Xizang	Himalayas	KT022489	KT022642	KT022822	KT022952
142		P. roylei Maxim. (2)	Duan & Wu, dwz1307161 (KUN)	1B	Xizang	Himalayas	KT022488	no data	KT022821	KT022951
143		P. roylei var. brevigaleata P.C. Tsoong (1)	Yu et al., YWB2014126 (KUN)	1B	Yunnan	Himalayas	KT022487	KT022641	KT022820	KT022950
144		P. roylei var. brevigaleata P.C. Tsoong (2)	Jin et al., STET1399 (PE)	1B	Xizang	Himalayas	KF277578	KT022640	KT022819	KF277719
145		P. rupicola Franch. ex Maxim. (1)	Yu et al., LIDZ1236 (KUN)	1B	Sichuan	SW China	JF977714	JF955305	JF943197	KF277720
146		P. rupicola Franch. ex Maxim. (2)	Yu et al., YWB2014116 (KUN)	1B	Yunnan	SW China	KT022491	KT022644	KT022824	KT022954
147		Pedicularis sp. (5) (affinis P. diffusa)	Yang et al. 453 (KUN)	1A	Xizang	Himalayas	KT022498	KT022658	KT022838	KT022964
148		Pedicularis sp. (6)	Yu et al., YWB2014088 (KUN)	1C	Yunnan	SW China	KT022499	KT022659	KT022839	KT022965
149		P. spicata Pallas	He et al., 1268 (KUN)	1C	Nei Monggol	N China	KT022506	KT022669	KT022848	KT022975
150		P. szetschuanica Maxim.	Yu et al., LIDZ1617 (KUN)	1C	Sichuan	SW China	KF277589	KT022675	KT022854	KF277739
151		P. transmorrisonensis Hayata	Li, s.n. (TNU)	1C	Taiwan	Taiwan Island	KF277596	KT022684	KT022863	KF277750
152		P. triangularidens P.C. Tsoong	Yu et al., LIDZ1165 (KUN)	1C	Sichuan	SW China	KF277597	KT022685	KT022864	KF277751
153		P. verticillata L. (1)	NCBI	1C	Japan	North Temperate	AY949698	no data	no data	no data
154		P. verticillata L. (2)	NCBI	1C	Italy	North Temperate	AY949706	no data	no data	no data
155		P. verticillata L. (3)	He et al., 1350 (KUN)	1C	Gansu	NW China	KT022519	KT022693	KT022874	KT022988
156		P. verticillata L. (4)	Yu et al., HW10262 (KUN)	1C	Sichuan	North Temperate	JF977722	JF955313	JF943205	KF277761
157		P. verticillata L. (5)	Yu et al., LIDZ1114 (KUN)	1C	Sichuan	NorthTemperate	KF277601	KR707754	KR707772	KF277762
158		P. violascensSchrenk	He et al., 1021 (KUN)	1A	Xinjiang	C Asia	KT022520	KT022694	KT022875	KT022989
159	Group 9. Orthosiphonia
160	Abrotanifoliae	P. abrotanifolia M. Bieb.	He et al., 1067 (KUN)	1A	Xinjiang	C Asia	KT022422	KT022521	KT022695	KT022876
161		P. brevilabris Franch.	Yu et al., LIDZ1172 (KUN)	1A	Sichuan	SW China	JF977483	JF955077	JF942966	KF277612
162		P. densispica Franch. ex Maxim. (1)	Zhang and He, 08722 (KUN)	1A	Yunnan	W China	JF977547	JF955140	JF943030	KF277638
163		P. densispica Franch. ex Maxim. (2)	Yu et al., YWB2014152 (KUN)	1A	Yunnan	W China	KT022445	KT022560	KT022733	KT022903
164	Molles	P. mollis Wall. ex Benth.	Zhang and He, 081372 (KUN)	unplaced	Xizang	Himalayas	KF277562	no data	KT022784	KF277688
165	Myriophyllae	P. chamissonis Steven	NCBI	1A	Japan	N Asia and N America	AY949631	no data	no data	D88044
166		P. alaschanica Maxim.	Yu et al., 201 (KUN)	1B	Gansu	SW China	JF977461	JF955055	JF942944	KF277602
167		P. cristatella Pennell ex H.L. Li	Zhang, 253 (KUN)	1A	Sichuan	SW China	KF277533	KT022549	KT022721	KF277625
168		P. scolopax Maxim.	Zhang and He, 08891 (KUN)	1B	Xizang	Himalayas	KF277586	KT022647	KT022827	KF277723
169		P. tatarinowii Maxim.	Wang, 0901 (KUN)	1A	Shanxi	N China	KF277590	KT022677	KT022856	KF277742
170	Rhynchotrichae	P. rhynchotricha P.C. Tsoong	Zhang and He, 081557 (KUN)	1B	Xizang	Himalayas	KF277577	KT022639	KT022818	KF277715
171	Semitortae	P. duclouxii Bonati	Yu et al., LIDZ1248 (KUN)	1A	Sichuan	SW China	JF977583	JF955176	JF943066	KF277659
172		P. fetissowii Regel	Liu et al., 021 (KUN)	1A	Xinjiang	C Asia	KF277543	no data	KT022745	KF277647
173		P. gyrorhyncha Franch. ex Maxim.	Yu et al., YWB2014052 (KUN)	1A	Yunnan	SW China	KT022460	KT022590	KT022764	KT022919
174		P. oliveriana Prain (1)	Zhang and He, 08932 (KUN)	1B	Xizang	Himalayas	KF277568	no data	KT022792	KF277698
175		P. oliveriana Prain (2)	Yang et al., 129 (KUN)	1B	Xizang	Himalayas	KT022471	KT022616	KT022791	KT022934
176		P. semitorta Maxim.	Cai et al., 10CS2538 (KUN)	1A	Sichuan,	SW China	KF277580	KT022648	KT022828	KF277724
177		Pedicularis sp. (7)	Xijiang Exp. 00320 (XJBI)	1A	Xinjiang	C Asia	KT022500	KT022660	KT022840	KT022966
178	Simae	P. sima Maxim. (1)	He et al., 1265 (KUN)	1A	Qinghai	NW China	KT022494	KT022651	KT022831	KT022958
179		P. sima Maxim. (2)	H.-C. Zhang, 0595 (HNWP)	1A	Qinghai	NW China	KT022495	KT022652	KT022832	KT022959
180	Group 10. Apocladus
181	Amplitubae	P. amplituba H.L. Li	Yu et al., LIDZ1519A (KUN)	3A	Yunnan	SW China	JF977469	JF955063	JF942952	KF277605
182	Comosae	P. altaica Steph.	Xinjiang Group, 1332 (HNWP)	8	Xinjiang	C Asia	KT022423	KT022522	KT022696	KT022877
183		P. dolichorrhiza Schrenk (1)	Huang et al., 1003 (KUN)	8	Xinjiang	C Asia	KF277541	KT022566	KT022739	no data
184		P. dolichorrhiza Schrenk (2)	Anonymous, 07212 (KUN)	8	Xinjiang	C Asia	KT022448	KT022565	KT022738	KT022906
185		P. physocalyx Bunge	Guan, 3469 (XJBI)	8	Xinjiang	C Asia	KT022474	KT022623	KT022799	no data
186		P. schistostegia Vved.	NCBI	8	Japan	N Asia	AY949704	AB280532	no data	AB280449
187	Dissectae	P. obliquigaleata W.B. Yu & H. Wang	Yu et al., LIDZ1271 (KUN)	3B	Yunnan	SW China	KF277566	KT022615	KT022790	KF277694
188	Foliosae	P. foliosa L.	NCBI	8	Switzerland	Europe	AY949679	AF123689	AF026836	no data
189	Oliganthae	P. cephalantha Franch. ex Maxim.	W. Jiang, 08727 (KUN)	3A	Yunnan	SW China	JF977493	JF955087	JF942976	KF277613
190		P. dissectifolia H.L. Li	Yu et al., HW10133 (KUN)	3A	Yunnan	SW China	KF277539	KR707763	KF277641	KF277641
191		P. fengii H.L. Li (1)	Yu et al., HW10102 (KUN)	3A	Yunnan	SW China	JF977553	JF955146	JF943036	KT022910
192		P. fengii H.L. Li (2)	Yu et al., Yu606 (KUN)	3A	Yunnan	SW China	JF977564	JF955157	JF943047	KF277646
193		Pedicularis sp. (8)	Yu et al., YWB2014063	3A	Yunnan	SW China	KT022501	KT022661	KT022841	KT022967
194		Pedicularis sp. (9)	Yu et al., YWB2014096	3A	Yunnan	SW China	KT022502	KT022662	KT022842	KT022968
195		P. tachanensis Bonati	Yu et al., LIDZ1062 (KUN)	3A	Sichuan	SW China	JF977743	JF955333	JF943226	KF277740
196		P. tahaiensis Bonati	Xiang et al., HP9544 (KUN)	3A	Yunnan	SW China	JF977552	JF955145	JF943035	KF277741
197	Oxycarpae	P. davidii Franch.	Jiang, J238 (KUN)	3B	Sichuan	SW China	JF977531	JF955124	JF943014	KF277631
198		P. macilenta Franch. ex Forbes ex Hemsl.	Li et al., 8484 (KUN)	3A	Yunnan	SW China	KF277558	KT022606	KT022780	KF277680
199		P. oxycarpa Franch. ex Maxim.	Yu et al., LIDZ1299 (KUN)	3B	Yunnan	SW China	JF977665	JF955256	JF943148	KF277700
200		P. stewardii H. L. Li	Wu and Liu, HW12015 (KUN)	3B	Guizhou	SW China	KT022507	KT022671	KT022850	KT022976
201		P. tibetica Franch.	Yu et al., LIDZ1085 (KUN)	3B	Sichuan	SW China	JF977756	JF955345	JF943239	KF277746
202		P. torta Maxim.	Zhang, 252 (KUN)	3B	Sichuan	SW China	KF277595	KT022683	KT022862	KF277749
203	Rhinanthoides	P. cyclorhyncha H.L. Li (1)	Gao et al., GLM123859 (KUN)	11	Xizang	Himalayas	KT022440	KT022553	KT022726	KT022898
204		P. cyclorhyncha H.L. Li (2)	Gao et al., GLM123895 (KUN)	11	Xizang	Himalayas	KT022441	KT022554	KT022727	KT022899
205		P. cyclorhyncha H.L. Li (3)	Jin et al., STET1010 (PE)	11	Xizang	Himalayas	KF277536	KT022555	KT022728	KF277628
206		P. rhinanthoides Schrenk ex Fisch. & C.A. Mey. (1)	Zhang & He, 08915 (KUN)	11	Yunnan	Asia	JF977688	JF955279	JF943171	KT022946
207		P. rhinanthoides Schrenk ex Fisch. & C.A. Mey. (2)	Zhang & He, 08938 (KUN)	11	Yunnan	Asia	JF977687	JF955278	JF943170	KT022947
208		P. rhinanthoides Schrenk ex Fisch. & C.A. Mey. (3)	He et al., 1274 (KUN)	11	Gansu	Asia	KT022484	KT022636	KT022815	KT022945
209		P. rhinanthoides Schrenk ex Fisch. & C.A. Mey. (4)	Wang et al., 2004249 (KUN)	11	Yunnan	Asia	JF977689	JF955280	JF943172	KC733352
210		P. rhinanthoides Schrenk ex Fisch. & C.A. Mey. (5)	Duan & Wu, dzw1307123 (KUN)	11	Xizang	Asia	KT022485	KT022637	KT022816	KT022948
211	Rostratae	P. tuberosa L.	NCBI	8	Austria	Europe	AY949661	KC542176	no data	no data
212	Strobilaceae	P. gracilicaulis H.L. Li	Jin et al., STET0522 (PE)	3A	Xizang	SW China	KF277547	no data	no data	KF277654
213		P. pseudocephalantha Franch.	Gao et al., GLM123906 (KUN)	3A	Xizang	SW China	KR707794	KR707760	KR707780	KR707807
214		P. strobilacea Franch.	Cai et al., 11CS3261 (KUN)	3A	Yunnan	SW China	KT022508	KT022673	KT022852	KT022977
215	Sudeticae	P. scopulorum A. Gray	NCBI	8	unknown	North America	AY911249*	HG424024	no data	no data
216		P. elata Willd.	Liu et al., 081 (KUN)	8	Xinjiang	C Asia	KF277542	KT022569	KT022742	KF277730
217	Surrectae	P. attollens A. Gray	NCBI	8	unknown	North America	EF103743	no data	no data	EF103899
218		P. attollens A. Gray	no collector, 8035 (F)	8	USA	North America	no data	KT022528	KT022702	no data
219		P. groenlandica Retz.	NCBI	8	unknown	North America	AY911246	HG423949	JN965715	no data
220	Group 11. Brachyphyllum
221	Brevifoliae	P. alopecuros Franch. ex Maxim.	Yu et al., LIDZ0994 (KUN)	1A	Yunnan	SW China	JF977467	JF955061	JF942950	KF277604
222		P. smithiana Bonati	Yu et al., LIDZ1516 (KUN)	1C	Yunnan	SW China	KF277581	KT022654	KT022834	KF277729
223		P. verbenifolia Franch. Ex Maxim.	Yu et al., YWB2014091 (KUN)	1A	Yunnan	SW China	KT022518	KT022691	KT022872	KT022987
224	Debiles	P. confertiflora Prain	Yu et al., LIDZ1310 (KUN)	1A	Yunnan	Himalayas	JF977505	JF955098	JF942988	KF277620
225		P. debilis Franch. ex Maxim. (1)	Yu et al., YWB2014128 (KUN)	1A	Yunnan	SW China	KT022444	KT022558	KT022731	KT022902
226		P. debilis Franch. ex Maxim. (2)	Zhang and He, 08828 (KUN)	1A	Yunnan	SW China	KF277575	KR699640	KR078263	KF277710
227		P. debilis Franch. ex Maxim. (3)	Yu et al., YWB2014131 (KUN)	1A	Yunnan	SW China	KT022443	KT022559	KT022732	KT022901
228		P. debilis Franch. ex Maxim. (4)	Yu et al., YWB2014090 (KUN)	1A	Yunnan	SW China	KT022442	KT022557	KT022730	KT022900
229		P. debilis Franch. ex Maxim. (5)	Yu et al., LIDZ1528 (KUN)	1A	Yunnan	SW China	JF977503	JF955096	JF942986	KF277632
230		P. debilis subsp. debilior P.C. Tsoong	Yu et al., HW10174 (KUN)	1A	Yunnan	SW China	JF977536	JF955129	JF943019	KF277633
231		P. maxonii Bonati	Yu et al., LIDZ1579 (KUN)	1A	Yunnan	SW China	JF977644	JF955236	JF943127	KF277683
232		P. pheulpinii Bonati	Yu et al., HW10259 (KUN)	1B	Sichuan	SW China	KF277571	KT022622	KT022798	KF277704
233		P. sphaerantha P.C. Tsoong	Zhang and He, 081475 (KUN)	1A	Xizang,	SW China	KF277582	KT022668	KT022847	KF277732
234		P. subacaulis Bonati	Yu et al., Yu-615 (KUN)	1A	Yunnan	SW China	JF977734	JF955324	JF943217	KF277737
235	Sikkimenses	P. atuntsiensis Bonati	Liu et al., 20140106 (KUN)	1A	Yunnan	SW China	KT022427	KT022529	KT022703	KT022881
236	Integrifoliae	P. integrifolia Hook. f.	Zhang and He, 08920 (KUN)	1B	Xizang	Himalayas	JF977588	JF955181	JF943071	KF277664
237	Lyratae	P. cymbalaria Bonati	Xiang et al., HP9804 (KUN)	1A	Yunnan	SW China	JF977529	JF955122	JF943012	KF277629
238		P. inaequilobata P.C. Tsoong	Yu et al., YWB20140120	1A	Yunnan	SW China	KT022461	KT022593	KT022767	KT022920
239		P. deltoidea Franch. ex Maxim.	Yu et al., LIDZ1309 (KUN)	1A	Yunnan	SW China	JF977541	JF955134	JF943024	KF277637
240		P. dolichoglossa Franch. ex Maxim.	Yu et al., LIDZ1267 (KUN)	1A	Yunnan	SW China	JF977630	JF955222	JF943113	KF277643
241		P. lutescens Franch. ex Maxim. (1)	Yu et al., 005 (KUN)	1A	Yunnan	SW China	JF977629	JF955221	JF943112	KF277678
242		P. lutescens Franch. ex Maxim. (2)	Yu et al., YWB2014089 (KUN)	1A	Yunnan	SW China	KT022468	KT022605	KT022779	KT022926
243		P. lyrata Prain	Yu et al., LIDZ1093 (KUN)	1A	Sichuan	Himalayas	JF977637	JF955229	JF943120	KF277679
244		P. rizhaoensis H.P. Yang	Yu et al., LIDZ1254A (KUN)	1A	Sichuan	SW China	JF977704	JF955295	JF943187	KF277717
245		P. stenocorys Franch. subsp. melanotricha P.C. Tsoong	Yu et al., LIDZ1515 (KUN)	1A	Yunnan	SW China	KF277585	KT022670	KT022849	KF277734
246		P. tomentosa H.L. Li	Yu et al., LIDZ1269 (KUN)	1A	Yunnan	SW China	KF277594	KT022682	KT022861	KF277747
247	Pectinatiformes	P. pectinatiformis Bonati	Yu et al., HW10286 (KUN)	1A	Sichuan	SW China	KF277584	KT022619	KT022795	KF277725
248	Urceolatae	P. urceolata P.C. Tsoong	Yu et al., LIDZ1211 (KUN)	1A	Sichuan	SW China	JF977778	JF955367	JF943261	KF277758
249	Group 12. Dolichophyllum
250	Atrovirides	P. sherriffii P.C. Tsoong	Yang et al., 454 (KUN)	7	Xizang	Himalayas	KT022492	KT022649	KT022829	KT022956
251	Cernuae	P. cernua Bonati (1)	X.-H. Jin et al., STET0691 (PE)	7	Xizang	SW China	KF277529	KT022537	KT022710	KF277614
252		P. cernua Bonati (2)	Gaoligongshan Group, 26600 (KUN)	7	Yunnan	SW China	no data	KT022536	KT022709	no data
253		P. gongshanensis H.P. Yang	Lu et al., LL201433 (KUN)	7	Yunnan	SW China	KT022457	KT022585	KT022759	KT022916
254	Collatae	P. bietii Franch.	Yu et al., HW10127 (KUN)	1C	Yunnan	SW China	JN120027	JN120035	JN120042	KF277611
255	Pilostachyae	P. pilostachya Maxim.	Huang,1002 (KUN)	1A	Xinjiang	NW China	KF277572	KT022624	KT022800	KF277705
256		P. ternata Maxim.	Zhao, 002 (KUN)	1A	Nei Monggol	N Asia	KF277593	KT022680	KT022859	KF277745
257	Pseudoasplenifoliae	P. gammieana Prain (1)	Gaoligongshan Group, 27023 (KUN)	7	Yunnan	SW China	no data	KT022582	KT022756	no data
258		P. gammieana Prain (2)	Gaoligongshan Group, 28638 (KUN)	7	Yunnan	SW China	no data	KT022583	KT022757	no data
259		P. schizorhyncha Prain	Gaoligongshan Group, 15014 (KUN)	7	Yunnan	Himalayas	no data	KT022646	KT022826	KT022955
260		Pedicularis sp. (10)	Gaoligongshan Group, 31671 (KUN)	7	Yunnan	SW China	no data	KT022663	KT022843	KT022969
261	Remotilobae	P. remotiloba Hand.-Mazz.	Lu et al., LL201419 (KUN)	7	Yunnan	SW China	KT022481	KT022631	KT022808	KT022941
262	Tantalorhynchae	P. tantalorhyncha Franch.	Yu et al., YWB2014082 (KUN)	7	Yunnan	SW China	KT022510	KT022676	KT022855	KT022979
263	Tatsienenses	P. chenocephala Diels	H.-B. Gao, 670 (HNWP)	1A	Qinghai	NW China	KT022433	KT022542	KT022715	KT022890
264		P. tatsienensis Bur. & Franch.	Boufford et al., 32285 (KUN)	1A	Xizang	SW China	KT022511	KT022678	KT022857	KT022980
265	Group 13. Rhizophyllum
266	Albiflorae	P. rhizomatosa P. C. Tsoong	Yang et al., 451 (KUN)	3B	Xizang	Himalayas	KT022486	KT022638	KT022817	KT022949
267		P. tayloriana P. C. Tsoong	Yang et al. 354 (KUN)	3B	Xizang	Himalayas	KT022512	KT022679	KT022858	KT022981
268	Asplenifoliae	P. mayana Bonati	Liu et al., 20140104B (KUN)	10	Yunnan	SW China	KR707790	KR707759	KR707773	KR707803
269		P. tenacifolia P.C. Tsoong	Jin et al., STET1394 (PE)	10	Xizang	SW China	KF277591	KR707757	KR707775	KF277743
270		P. yui H.L. Li	Liu et al., 2014097 (KUN)	10	Yunnan	SW China	KR707799	KR707756	KR707776	KR707811
271	Corydaloides	P. corydaloides Hand. -Mazz. (1)	Gao et al., GLM123896 (KUN)	13	Xizang	Himalayas	KT022437	KT022548	KT022720	KT022894
272		P. corydaloides Hand. -Mazz. (2)	Liu et al., 20140110 (KUN)	13	Xizang	Himalayas	no data	KT022546	no data	KT022892
273		P. corydaloides Hand. -Mazz. (3)	Gao et al., GLM123393 (KUN)	13	Xizang	Himalayas	KT022435	KT022547	KT022719	KT022893
274		P. cryptantha Marq. & Shaw (1)	Yang et al., 464 (KUN)	13	Xizang	Himalayas	KT022438	KT022550	KT022723	KT022896
275		P. cryptantha Marq. & Shaw (2)	Gao et al., GLM102914 (KUN)	13	Xizang	Himalayas	KF277535	KT022552	KT022725	KF277627
276		P. cryptantha Marq. & Shaw (3)	Yang et al., 622 (KUN)	13	Xizang	Himalayas	KT022439	KT022551	KT022724	KT022897
277	Filiculae	P. filicula Franch. ex Maxim.	Yu et al., LIDZ1520 (KUN)	7	Yunnan	SW China	KF011709	KT022573	KT022747	KC733348
278		P. lecomtei Bonati	Yu et al., LIDZ1257A (KUN)	7	Yunnan	SW China	JF977612	JF955204	JF943095	KF277670
279		P. tsangchanensisFranch. ex Maxim.	Yu et al., YWB2014084 (KUN)	7	Yunnan	SW China	KT022515	KT022689	KT022869	KT022984
280	Flammeae	P. flammea L.	Westergaard et al., O-DP-47316 (O)	7	Greenland	Europe	KF277545	KT022576	KT022750	KF277649
281		P. oederi Vahl (1)	Gao et al., GLM102876 (KUN)	7	Xizang	North Temperate	JF977657	JF955249	JF943140	KT022931
282		P. oederi Vahl (2)	Gao et al., GLM103015 (KUN)	7	Xizang	North Temperate	JF977655	JF955247	JF943138	KT022933
283		P. oederi Vahl (3)	Gao et al., GLM103003 (KUN)	7	Xizang	North Temperate	JF977656	JF955248	JF943139	KT022932
284		P. oederi Vahl (4)	Wang et al., 03053 (KUN)	7	Yunnan	North Temperate	JF977654	JF955246	JF943137	KF277695
285		P. oederi Vahl (5)	Westergaard et al., ODP15762 (O)	7	Norway	North Temperate	KF277567	no data	no data	KF277696
286		P. oederi Vahl (6)	NCBI	7	Japan	North Temperate	AY949672	no data	no data	no data
287		P. stylosa H.P. Yang	Gao et al., GLM123701 (KUN)	7	Xizang	North Temperate	KT022509	KT022674	KT022853	KT022978
288		P. orthocoryne H.L. Li (1)	Gao et al., GLM102994	9	Xizang	Himalayas	JF977659	JF955251	JF943142	KT022935
289		P. orthocoryne H.L. Li (2)	Yu et al., 506 (KUN)	9	Yunnan	SW China	JF977658	JF955250	JF943141	KF277699
290	Franchetianae	P. mussotii Franch.	Yu et al., LIDZ1088 (KUN)	3B	Sichuan	SW China	JF977647	JF955239	JF943130	KC733350
291	Hirsutae	P. dasyantha Hadač	Westergaard et al., ODP45805 (O)	8	Norway	Europe	KF277537	KT022556	KT022729	KF277630
292		P. hirsuta L. (1)	Westergaard et al., ODP15690 (O)	8	Norway	Europe	KF277551	no data	no data	KF277661
293		P. hirsuta L. (2)	Westergaard et al., ODP47329 (O)	8	Greenland	Europe	KF277552	KT022592	KT022766	KF277662
294	Klotzschianae	P. scullyana Prain ex Maxim.	NCBI	4	Nepal	Himalayas	AY949650	no data	no data	no data
295	Longiflorae	P. armata Maxim.	Cai et al., 10CS2561 (KUN)	3B	Sichuan	SW China	KF277527	KT022526	KT022700	KF277609
296		P. chinensis Maxim. (1)	He et al. 1264 (KUN)	3B	Gansu	SW China	KT022434	KT022543	KT022716	KT022891
297		P. chinensis Maxim. (2)	Yu et al., 204 (KUN)	3B	Gansu	SW China	KF277531	KT022544	KT022717	KF277616
298		P. cranolopha Maxim.	Yu et al., LIDZ1220 (KUN)	3B	Sichuan	SW China	JF977512	JF955105	JF942995	KF277623
299		P. croizatiana H.L. Li	Yu et al., LIDZ1129 (KUN)	3B	Sichuan	SW China	KF277534	no data	KT022722	KF277626
300		P. delavayi Franch. ex Maxim.	Yu et al., LIDZ1116 (KUN)	3B	Sichuan	SW China	JN120026	JN120034	JN120041	KF277636
301		P. decorissima Diels	Yu et al., 203 (KUN)	3B	Gansu	NW China	JF977539	JF955132	JF943022	KF277635
302		P. dolichantha Bonati	Yu et al., HW10371 (KUN)	3A	Yunnan	SW China	KF277540	KT022564	KT022737	KF277642
303		P. latituba Bonati	Yu et al., LIDZ1208 (KUN)	3B	Sichuan	SW China	JF977607	JF955199	JF943090	KF277669
304		P. leptosiphon H.L. Li	Wang et al., 07ML098 (KUN)	3A	Sichuan	SW China	KF277556	KT022602	KT022776	KF277672
305		P. longiflora Rudolph var. tubiformis (Klotzsch) P.C. Tsoong	Yu et al., LIDZ1091 (KUN)	3B	Sichuan	Himalayas	JF977623	JF955215	JF943106	KF277676
306		P. sigmoidea Franch. ex Maxim. (1)	Yu et al., LIDZ1584 (KUN)	3A	Yunnan	SW China	JF977718	JF955309	JF943201	KF277726
307		P. sigmoidea Franch. ex Maxim. (2)	Yu et al., YWB2014059	3A	Yunnan	SW China	KT022493	KT022650	KT022830	KT022957
308		P. siphonantha D. Don (1)	Zhang and He, 081176 (KUN)	3A	Xizang	Himalayas	JF977727	JF955317	JF943210	KT022960
309		P. siphonantha D. Don (2)	Gao et al., GLM123702 (KUN)	3A	Xizang	Himalayas	KT022496	KT022653	KT022833	KT022962
310		P. siphonantha D. Don (3)	Zhang and He, 081423 (KUN)	3A	Xizang	Himalayas	JF977726	JF955316	JF943209	KT022961
311		P. siphonantha D. Don (4)	Zhang and He, 081185 (KUN)	3A	Xizang	Himalayas	JF977728	JF955318	JF943211	KF277727
312		P. siphonantha var. stictochila H. Wang & W. B. Yu (1)	Yu et al., HW10218 (KUN)	3A	Sichuan	SW China	JF977729	JF955319	JF943212	no data
313		P. siphonantha var. stictochila H. Wang & W. B. Yu (2)	Yu et al., LIDZ1270 (KUN)	3A	Yunnan	SW China	JF977730	JF955320	JF943213	KF277728
314		Pedicularissp. (11) (affinis P. sigmoidea)	Yu et al., LIDZ0991(KUN)	3A	Yunnan	SW China	JF977723	JF955314	JF943206	KT022970
315		Pedicularissp. (12) (affinis P. siphonantha)	Yu et al., LIDZ1518 (KUN)	3A	Yunnan	SW China	JF977724	JF955315	JF943207	KT022971
316		Pedicularissp. (13) (affinis P. siphonantha)	Yu et al., LIDZ1580 (KUN)	3A	Yunnan	SW China	JF977725	KT022664	JF943208	KC733351
317		P. tricolor Hand.-Mazz.	Yu et al., 069 (KUN)	3B	Sichuan	SW China	JF977767	JF955356	JF943250	KF277755
318		P. variegata H.L. Li	Wang et al., 07-ML-101A (KUN)	3A	Sichuan	SW China	JF977780	JF955369	JF943263	KF277759
319	Macrorhynchae	P. macrorhyncha H.L. Li	Yu et al., HW10125A (KUN)	7	Yunnan	SW China	JF977639	JF955231	JF943122	KF277681
320	Macranthae	P. insignis Bonati	Gao et al., GLM123699 (KUN)	4	Xizang	Himalayas	KT022462	KT022594	KT022768	KT022921
321		Pedicularis sp. (14)	Gao et al., GLM123691 (KUN)	4	Xizang	Himalayas	KT022503	KT022665	KT022844	KT022972
322	Megalanthae	P. cornigera T.Yamaz.	NCBI	2	Nepal	Himalayas	AY949634	no data	no data	no data
323		P. hoffmeisteri Klotzsch	NCBI	2	Nepal	Himalayas	AY949640	no data	no data	no data
324		P. megalantha D. Don (1)	Zhang and He, 081122 (KUN)	2	Xizang	Himalayas	JF977646	JF955238	JF943129	KT022927
325		P. megalantha D. Don (2)	Zhang and He, 081191 (KUN)	2	Xizang	Himalayas	JF977645	JF955237	JF943128	KF277684
326		Pedicularis sp. (15)	Duan & Wu, dzw13071211	2	Xizang	Himalayas	KT022504	KT022666	KT022845	KT022973
327		Pedicularis sp. (16)	Duan & Wu, dzw13071312	2	Xizang	Himalayas	KT022505	KT022667	KT022846	KT022974
328		P. megalochila H. L. Li	Liu and Lu, LL-07548 (KUN)	2	Xizang	Himalayas	no data	KT022607	KT022781	no data
329	Mychophilae	P. mychophila Marq. & Shaw	Jin et al., STET1396 (PE)	3B	Xizang	SW China	KF277564	KT022613	KT022788	KF277691
330	Paucifoliatae	P. micrantha H.L. Li	Lu et al. , WH2013068 (KUN)	3A	Yunnan	SW China	KR707792	KR707767	KR707785	KR707805
331		P. praeruptorum Bonati	Lu et al., LL201420 (KUN)	3A	Yunnan	SW China	KT022478	KT022628	KT022804	KT022940
332		Pedicularis sp. (17)	Gao et al., GLM123909 (KUN)	3A	Xizang	Himalayas	KR707793	KR707764	KR707788	KR707806
333		Pedicularis sp. (18)	Jin et al., STET0989 (PE)	3A	Xizang	SW China	KF277574	KR707765	KR707787	KF277707
334		P. tsarungensis H.L. Li	Gao et al., GLM123641 (KUN)	7	Xizang	Himalayas	KT022516	no data	KT022870	KT022985
335		P. umbelliformis H.L. Li	Yu et al., HW10134 (KUN)	10	Yunnan	SW China	JF977774	JF955363	JF943257	KF277757
336		P. wanghongiae M.L. Liu & W.B. Yu	Gao et al., GLM092517 (KUN)	3A	Yunnan	SW China	KF277560	KR707771	KR707786	KF277686
337		P. yunnanensis Franch.	Yu et al., YWB2014087	3A	Yunnan	SW China	KR707800	KR707762	KR707778	KR707812
338	Pseudomacranthae	P. elwesii Hook. f. (1)	Yang et al. 645 (KUN)	3B	Xizang	Himalayas	KT022450	KT022570	KT022743	KT022908
339		P. elwesii Hook. f. (2)	Yu et al., LIDZ1259 (KUN)	3B	Yunnan	Himalayas	JF977561	JF955154	JF943044	KF277645
340		P. fletcheri P.C. Tsoong (1)	Zhang and He, 081452 (KUN)	3B	Xizang	Himalayas	KF277546	KT022577	KT022753	KF277650
341		P. fletcheri P.C. Tsoong (2)	Yang et al., 470 (KUN)	3B	Xizang	Himalayas	KT022453	KT022578	KT022751	KT022912
342		P. fletcheri P.C. Tsoong (3)	Yang et al. 618 (KUN)	3B	Xizang	Himalayas	KT022454	KT022579	KT022752	KT022913
343	Pseudo-oederianae	P. pseudoversicolor Hand.-Mazz.	Yu et al., HW10099 (KUN)	7	Yunnan	Himalayas	JF977676	JF955267	JF943159	KF277709
344	Pumiliones	P. bella Hook. f. (1)	Zhang and He, 081474 (KUN)	7	Xizang	Himalayas	KF277528	KT022533	KT022707	KF277610
345		P. bella Hook. f. (2)	Yang et al. 646 (KUN)	7	Xizang	Himalayas	KT022429	KT022532	KT022706	KT022885
346		P. bella Hook. f. (3)	Duan & Wu, dwz13071210 (KUN)	7	Xizang	Himalayas	KT022430	KT022534	KT022708	KT022886
347		P. przewalskii Maxim.	Yu et al., LIDZ1235 (KUN)	4	Sichuan	SW China	JF977666	JF955257	JF943149	KC733344
348	Rhynchodontae	P. rhynchodonta Bur. & Franch.	Yu et al., HW10261 (KUN)	7	Sichuan	SW China	JF977699	JF955290	JF943182	KF277714
349	Roseae	P. muscoides H.L. Li (1)	Boufford et al., 28644 (A)	9	Sichuan	Himalayas	AY949635	no data	no data	KF277690
350		P. muscoides H.L. Li (2)	Yu et al., YWB2014124 (KUN)	9	Yunnan	SW China	KT022470	KT022612	KT022787	KT022929
351	Wilsoniae	P. dulongensis H.P. Yang (1)	Gaoligongshan Group, 12726 (KUN)	3B	Yunnan	SW China	no data	KT022567	KT022740	no data
352		P. dulongensis H.P. Yang (2)	Lu et al., LL201417 (KUN)	3B	Yunnan	SW China	KT022449	KT022568	KT022741	KT022907
353	Outgroups
354		Agalinis tenuifolia (Vahl) Raf.	NCBI	Outgroups	USA	North America	EU827874	GU943739	GU943650	EU828203
355		Boschniakia himalaica Hook. f. & Thomson	NCBI	Outgroups	unknown	Asia	AY911212	no data	no data	EU366157
356		Boschniakia hookeri Walp.	NCBI	Outgroups	unknown	Northern Temperate	no data	AF051979	AY582175	no data
357		Brandisia hancei Hook. f.	NCBI	Outgroups	unknown	S China	no data	KC542149	EU366160	no data
358		Brandisia swinglei Merr.	NCBI	Outgroups	China	Asia	KJ563191	no data	no data	KJ563210
359		Castilleja pilosa (S. Wats.) Rydb.	NCBI	Outgroups	unknown	Northern Temperate	EF103690	no data	no data	EF103835
360		Castilleja linariifolia Benth.	NCBI	Outgroups	unknown	North America	no data	AF051981	AF026823	no data
361		Lindenbergia philippensis (Cham. & Schltdl.) Benth.	NCBI	Outgroups	China	Asia and Africa	EU259247	AF051990	HG530133	HG530133
362		Melampyrum klebelsbergianum Soó	NCBI	Outgroups	Yunnan	Northern Temperate	GU445315	no data	no data	JQ910134
363		Melampyrum sylvaticum L.	NCBI	Outgroups			no data	FJ790104	JN892939	no data
364		Melasma scabrum P.J. Bergius	NCBI	Outgroups			EU253611	AY849604	DQ017784	EU256651
365		Phtheirospermum japonicum (Thunb.) Kanitz	NCBI	Outgroups	Yunnan	Eastern Asia	JF746383	JX091332	no data	JQ910129
366		Phtheirospermum tenuisectum Bureau & Franch.	NCBI	Outgroups	Yunnan	Eastern Asia	JF46383	no data	no data	JQ910130
367		Pterygiella nigrescens Oliv.	NCBI	Outgroups	Yunnan	SW China	JQ910088	JF955845	JF943769	JQ910126
368		Rehmannia elata N.E. Br. ex Prain	NCBI	Outgroups	unknown	C China	DQ069315	HQ384505	HQ384874	DQ856496
369		Seymeria laciniata (M. Martens & Galeotti) Standl.	NCBI	Outgroups	USA	North America	EF103742	no data	no data	EF103898
370		Seymeria pectinata Pursh	NCBI	Outgroups	unknown	North America	no data	AF051999	AF026837	no data
371		Schwalbea americana L.	NCBI	Outgroups	unknown	North America	AY911252	AF051998	AY849866	HG738866
372		Triphysaria pusilla (Benth.) T.I. Chuang & Heckard	NCBI	Outgroups	USA	North America	EF103738	no data	no data	EF103894
373		Xizangia bartschioides (Hand.-Mazz.) C.Y. Wu & D.D. Tao	NCBI	Outgroups	Yunnan	SW China	JF979022	JF956812	JF944798	JQ910139
	a Systematic arrangement is based on the system of Tsoong [1-4].
	b Herbarium acronyms are from Holmgren, Holmgren and Barnett [5].
	c Asterisk (*), the sample close to this clade; nr, not resolved.
	References
	1	Tsoong P-C: A new system for the genus Pedicularis. Acta Phytotaxon Sin 1955, 4:71-147.
	2	Tsoong P-C: A new system for the genus Pedicularis (continued). Acta Phytotaxon Sin 1956, 5(1):19-73.
	3	Tsoong P-C: A new system for the genus Pedicularis (continued). Acta Botanica Sinica 1961, 9(3-4):230-274.
	4	Tsoong P-C: Scrophulariaceae (Pars II). In: Flora Reipublicae Popularis Sinacae. Edited by Chien S-S, Chun W-Y, vol. 68. Beijing: Science Press; 1963: 1-378.
	5	Holmgren PK, Holmgren NH, Barnett LC: Index herbariorum. I. The herbaria of the world, 8th edn. Bronx: New York Botanical Garden; 1990.
